# Supplementary material for: Long-distance transmission patterns modelled from SNP barcodes of Plasmodium falciparum infections in The Gambia
Source: Sci Rep. 2019 Sep 18;9:13515. doi: 10.1038/s41598-019-49991-4 (PMC6751170; doi:10.1038/s41598-019-49991-4)
Supplement: Supplementary file 2 — Supplementary table 1 [file 41598_2019_49991_MOESM2_ESM.xlsx]

## Sheet: Sheet1
SNP Id	Location	Position in protein	Coding	Gene ID	Has Non-synonymous	Major Allele	Major Product	Minor Allele	Minor Product	Position in CDS	Reference Allele
NGS_SNP.Pf3D7_01_v3.144870	Pf3D7_01_v3: 144,870	509	coding	PF3D7_0103300	Synonymous	A (0.55)	V	G (0.45)	null	1527	A
NGS_SNP.Pf3D7_01_v3.179347	Pf3D7_01_v3: 179,347	311	coding	PF3D7_0104100	Has Non-Synonymous	G (0.83)	E	A (0.17)	G	933	A
NGS_SNP.Pf3D7_02_v3.179137	Pf3D7_02_v3: 179,137	61	coding	PF3D7_0204000	Synonymous	A (0.69)	V	G (0.31)	null	183	G
NGS_SNP.Pf3D7_02_v3.322398	Pf3D7_02_v3: 322,398	975	coding	PF3D7_0208000	Synonymous	G (0.69)	S	A (0.31)	null	2925	A
NGS_SNP.Pf3D7_02_v3.666154	Pf3D7_02_v3: 666,154	793	coding	PF3D7_0216100	Synonymous	T (0.53)	T	A (0.47)	null	2379	T
NGS_SNP.Pf3D7_02_v3.839620	Pf3D7_02_v3: 839,620	260	coding	PF3D7_0220800	Synonymous	C (0.5)	L	T (0.5)	null	778	T
NGS_SNP.Pf3D7_03_v3.489823	Pf3D7_03_v3: 489,823	287	coding	PF3D7_0311400	Synonymous	G (0.71)	S	C (0.29)	null	861	G
NGS_SNP.Pf3D7_03_v3.887819	Pf3D7_03_v3: 887,819	202	coding	PF3D7_0321200	Synonymous	T (0.58)	L	C (0.42)	null	606	C
NGS_SNP.Pf3D7_03_v3.938694	Pf3D7_03_v3: 938,694	494	coding	PF3D7_0322300	Synonymous	G (0.52)	L	A (0.48)	null	1480	G
NGS_SNP.Pf3D7_04_v3.375057	Pf3D7_04_v3: 375,057	673	coding	PF3D7_0407600	Has Non-Synonymous	A (0.61)	P	G (0.39)	S	2019	A
NGS_SNP.Pf3D7_04_v3.462711	Pf3D7_04_v3: 462,711	177	coding	PF3D7_0409900	Synonymous	G (0.53)	V	A (0.47)	null	531	A
NGS_SNP.Pf3D7_04_v3.794321	Pf3D7_04_v3: 794,321	165	coding	PF3D7_0418000	Has Non-Synonymous	T (0.52)	P	A (0.48)	S	495	T
NGS_SNP.Pf3D7_04_v3.830580	Pf3D7_04_v3: 830,580	106	coding	PF3D7_0418400	Synonymous	T (0.65)	L	C (0.35)	null	316	T
NGS_SNP.Pf3D7_04_v3.900665	Pf3D7_04_v3: 900,665	1354	coding	PF3D7_0420000	Synonymous	G (0.65)	L	A (0.35)	null	4060	A
NGS_SNP.Pf3D7_04_v3.927454	Pf3D7_04_v3: 927,454	3155	coding	PF3D7_0420300	Synonymous	A (0.63)	R	G (0.37)	null	9465	A
NGS_SNP.Pf3D7_05_v3.840339	Pf3D7_05_v3: 840,339	74	coding	PF3D7_0520400	Synonymous	C (0.58)	S	T (0.42)	null	222	C
NGS_SNP.Pf3D7_06_v3.1289212	Pf3D7_06_v3: 1,289,212	125	coding	PF3D7_0630800	Synonymous	G (0.53)	T	A (0.47)	null	375	A
NGS_SNP.Pf3D7_06_v3.182965	Pf3D7_06_v3: 182,965	250	coding	PF3D7_0604300	Synonymous	T (0.53)	L	C (0.47)	null	750	T
NGS_SNP.Pf3D7_07_v3.506984	Pf3D7_07_v3: 506,984	580	coding	PF3D7_0711500	Synonymous	C (0.78)	S	A (0.22)	null	1740	C
NGS_SNP.Pf3D7_07_v3.635776	Pf3D7_07_v3: 635,776	667	coding	PF3D7_0713900	Synonymous	A (0.59)	A	G (0.41)	null	2001	A
NGS_SNP.Pf3D7_07_v3.699262	Pf3D7_07_v3: 699,262	8	coding	PF3D7_0715900	Synonymous	C (0.57)	S	G (0.43)	null	24	G
NGS_SNP.Pf3D7_07_v3.736978	Pf3D7_07_v3: 736,978	203	coding	PF3D7_0716900	Synonymous	A (0.67)	P	C (0.33)	null	609	A
NGS_SNP.Pf3D7_07_v3.883457	Pf3D7_07_v3: 883,457	174	coding	PF3D7_0720400	Synonymous	A (0.52)	G	C (0.48)	null	522	A
NGS_SNP.Pf3D7_08_v3.1167885	Pf3D7_08_v3: 1,167,885	1188	coding	PF3D7_0827000	Synonymous	T (0.53)	L	C (0.47)	null	3564	C
NGS_SNP.Pf3D7_08_v3.468669	Pf3D7_08_v3: 468,669	1075	coding	PF3D7_0809200	Synonymous	T (0.66)	T	C (0.34)	null	3225	T
NGS_SNP.Pf3D7_08_v3.739292	Pf3D7_08_v3: 739,292	630	coding	PF3D7_0815800	Synonymous	T (0.7)	S	G (0.3)	null	1890	T
NGS_SNP.Pf3D7_08_v3.997117	Pf3D7_08_v3: 997,117	21	coding	PF3D7_0822600	Synonymous	T (0.59)	P	C (0.41)	null	63	C
NGS_SNP.Pf3D7_09_v3.1131965	Pf3D7_09_v3: 1,131,965	57	coding	PF3D7_0927900	Synonymous	A (0.65)	T	C (0.35)	null	171	A
NGS_SNP.Pf3D7_09_v3.200470	Pf3D7_09_v3: 200,470	2015	coding	PF3D7_0904300	Synonymous	A (0.67)	A	T (0.33)	null	6045	A
NGS_SNP.Pf3D7_09_v3.286075	Pf3D7_09_v3: 286,075	65	coding	PF3D7_0905700	Synonymous	C (0.59)	R	T (0.41)	null	195	T
NGS_SNP.Pf3D7_10_v3.1344663	Pf3D7_10_v3: 1,344,663	745	coding	PF3D7_1033600	Synonymous	A (0.75)	T	T (0.25)	null	2235	A
NGS_SNP.Pf3D7_10_v3.1385894	Pf3D7_10_v3: 1,385,894	815	coding	PF3D7_1034900	Synonymous	C (0.61)	P	T (0.39)	null	2445	C
NGS_SNP.Pf3D7_11_v3.1114208	Pf3D7_11_v3: 1,114,208	71	coding	PF3D7_1128700	Synonymous	A (0.68)	T	G (0.32)	null	213	A
NGS_SNP.Pf3D7_11_v3.1713188	Pf3D7_11_v3: 1,713,188	36	coding	PF3D7_1142800	Synonymous	A (0.56)	G	T (0.44)	null	108	T
NGS_SNP.Pf3D7_11_v3.281726	Pf3D7_11_v3: 281,726	423	coding	PF3D7_1106700	Synonymous	C (0.8)	L	T (0.2)	null	1269	C
NGS_SNP.Pf3D7_11_v3.318674	Pf3D7_11_v3: 318,674	66	coding	PF3D7_1107400	Synonymous	A (0.53)	P	G (0.47)	null	198	A
NGS_SNP.Pf3D7_12_v3.702022	Pf3D7_12_v3: 702,022	421	coding	PF3D7_1217900	Synonymous	A (0.59)	S	T (0.41)	null	1263	A
NGS_SNP.Pf3D7_12_v3.786224	Pf3D7_12_v3: 786,224	1433	coding	PF3D7_1219600	Synonymous	C (0.56)	S	T (0.44)	null	4299	C
NGS_SNP.Pf3D7_13_v3.1359027	Pf3D7_13_v3: 1,359,027	431	coding	PF3D7_1333100	Synonymous	G (0.8)	T	C (0.2)	null	1293	G
NGS_SNP.Pf3D7_13_v3.146745	Pf3D7_13_v3: 146,745	524	coding	PF3D7_1302700	Synonymous	A (0.52)	L	G (0.48)	null	1572	A
NGS_SNP.Pf3D7_13_v3.156602	Pf3D7_13_v3: 156,602	537	coding	PF3D7_1302900	Synonymous	A (0.65)	L	G (0.35)	null	1611	A
NGS_SNP.Pf3D7_13_v3.2269716	Pf3D7_13_v3: 2,269,716	272	coding	PF3D7_1357100	Synonymous	G (0.62)	V	T (0.38)	null	816	G
NGS_SNP.Pf3D7_13_v3.2711227	Pf3D7_13_v3: 2,711,227	86	coding	PF3D7_1368100	Synonymous	G (0.84)	V	A (0.16)	null	258	G
NGS_SNP.Pf3D7_13_v3.714722	Pf3D7_13_v3: 714,722	927	coding	PF3D7_1317100	Synonymous	C (0.56)	L	T (0.44)	null	2779	T
NGS_SNP.Pf3D7_13_v3.784469	Pf3D7_13_v3: 784,469	120	coding	PF3D7_1319000	Synonymous	C (0.63)	S	T (0.37)	null	360	C
NGS_SNP.Pf3D7_14_v3.1193881	Pf3D7_14_v3: 1,193,881	2013	coding	PF3D7_1430300	Synonymous	C (0.82)	R	T (0.18)	null	6039	C
NGS_SNP.Pf3D7_14_v3.1199242	Pf3D7_14_v3: 1,199,242	226	coding	PF3D7_1430300	Synonymous	A (0.54)	G	T (0.46)	null	678	A
NGS_SNP.Pf3D7_14_v3.1405370	Pf3D7_14_v3: 1,405,370	353	coding	PF3D7_1434600	Synonymous	A (0.69)	T	G (0.31)	null	1059	A
NGS_SNP.Pf3D7_14_v3.1550187	Pf3D7_14_v3: 1,550,187	58	coding	PF3D7_1438400	Synonymous	T (0.58)	S	G (0.42)	null	174	T
NGS_SNP.Pf3D7_14_v3.1551150	Pf3D7_14_v3: 1,551,150	379	coding	PF3D7_1438400	Synonymous	C (0.66)	T	T (0.34)	null	1137	C
NGS_SNP.Pf3D7_14_v3.1921526	Pf3D7_14_v3: 1,921,526	40	coding	PF3D7_1446700	Synonymous	C (0.57)	T	T (0.43)	null	120	T
NGS_SNP.Pf3D7_14_v3.3043530	Pf3D7_14_v3: 3,043,530	851	coding	PF3D7_1474300	Synonymous	A (0.76)	L	C (0.24)	null	2553	A
NGS_SNP.Pf3D7_14_v3.3046108	Pf3D7_14_v3: 3,046,108	417	coding	PF3D7_1474400	Synonymous	T (0.59)	V	C (0.41)	null	1251	C
NGS_SNP.Pf3D7_14_v3.3171527	Pf3D7_14_v3: 3,171,527	958	coding	PF3D7_1477000	Synonymous	T (0.61)	P	C (0.39)	null	2874	T
