# Supplementary material for: Long-distance transmission patterns modelled from SNP barcodes of Plasmodium falciparum infections in The Gambia
Source: Sci Rep. 2019 Sep 18;9:13515. doi: 10.1038/s41598-019-49991-4 (PMC6751170; doi:10.1038/s41598-019-49991-4)
Supplement: Supplementary file 3 — Supplementary table 2 [file 41598_2019_49991_MOESM3_ESM.xlsx]

## Sheet: Sheet1
SampleID	Pf3D7_01_v3_144870	Pf3D7_01_v3_179347	Pf3D7_02_v3_179137	Pf3D7_02_v3_322398	Pf3D7_02_v3_666154	Pf3D7_02_v3_839620	Pf3D7_03_v3_489823	Pf3D7_03_v3_887819	Pf3D7_03_v3_938694	Pf3D7_04_v3_375057	Pf3D7_04_v3_462711	Pf3D7_04_v3_794321	Pf3D7_04_v3_830580	Pf3D7_04_v3_900665	Pf3D7_04_v3_927454	Pf3D7_05_v3_840339	Pf3D7_06_v3_1289212	Pf3D7_06_v3_182965	Pf3D7_07_v3_506984	Pf3D7_07_v3_635776	Pf3D7_07_v3_699262	Pf3D7_07_v3_736978	Pf3D7_07_v3_883457	Pf3D7_08_v3_1167885	Pf3D7_08_v3_468669	Pf3D7_08_v3_739292	Pf3D7_08_v3_997117	Pf3D7_09_v3_1131965	Pf3D7_09_v3_200470	Pf3D7_09_v3_286075	Pf3D7_10_v3_1344663	Pf3D7_10_v3_1385894	Pf3D7_11_v3_1114208	Pf3D7_11_v3_1713188	Pf3D7_11_v3_281726	Pf3D7_11_v3_318674	Pf3D7_12_v3_702022	Pf3D7_12_v3_786224	Pf3D7_13_v3_1359027	Pf3D7_13_v3_146745	Pf3D7_13_v3_156602	Pf3D7_13_v3_2269716	Pf3D7_13_v3_2711227	Pf3D7_13_v3_714722	Pf3D7_13_v3_784469	Pf3D7_14_v3_1193881	Pf3D7_14_v3_1199242	Pf3D7_14_v3_1405370	Pf3D7_14_v3_1550187
A0010101P102	G	G	G	A	A			C	G		G	A	C	A	A	C	A	T	C		G	A	A	C	T	T	C	A	T	C	A	C	G	A	T	G		C	G	G		G	G	T	C		A
A0020205F2	G	G	A		T	T	C	T	G	A	A	A	T	A	G	C	G	C	A	A	C	C	A	C	TC	T	C	C	T	C	A	T		T	C	A	A	T	G	A	A		G	C	T	C	A	A	T
A0040402A2	G	A	G	A	A	C	C	C	G	G	G	T	C	G	G	C	A	C	C	A	C	C	A	CT	C	G	T	C	T	T	A	T	A	A	C	A	A	T	C	G	G	GT	A	C		C	A	G	G
A0040605P11	A	G	G	G	T	C	C	T	GA	A	A	A	T	G	G	T	A	T	C	A	G	A	A	CT	T	G	T	A	T	C	A	TC	G	A	C	A	T	T	G	A	G	GT	G	T	C	C	A	G	T
A0040607A2	G	A	G	A	A	C	C	C		G	G	T		G	G	C	A	C	C	A	C	CA	A	CT	TC	G	T	C	T			T		A	C	A		T	C	G	G	GT	A	C	T	C	A	G	G
A0050802P102	A	G	A	G		T	G	T	G	A	G	A		G	A	C	A	T	C	A	C	A	CA	C	C	G	T	C	T	C	A	T	A	A	C	G	A	T	G	G		GT	G			T	A	A	G
A0081302F2	G	G	A	G	T	T	G	T	G	G		T		A		C	A	T	A	G	C	A	CA	CT	T	T	C	A	T		A	T	A	T	C	G	A	T	G	G	A	T	G	T		C	A	G	T
A0091407P202	G	G	A		A	C	G	T	A	A	G	A	T	G	G	C	A	C	C	G	G	A	CA	C	C	T	C	A	T	C	A	C	G	A	C	G	A	T	G	A	A	G	A	C	C	C	A	G	G
A0091410P201	G	A	G	G	T	T	C	T	A	A	G	T	C	G	A	C	G	C	C	A	C	A	A	C	T	G	T	C	T	T	A	T		T	T	A		C	G	G	A	T	A	TC	T	C	A	A	T
A0091413P202	G	G	A	G		C	G	T	A	A	G	A	T	G	G	C	A	C	C		G	A	CA	C	TC	T	C	A	T		A	C	G		C	G		T	G	A		G	A		C	C	A	G	G
A0101505F2	G	G	A	G	T	T	G	T	G	G	A		C	A	GA	C	A	T	A	G	C	CA	CA	CT	T	T	C	CA	T	T	A	T	GA	T	C	G	A	T	G	G	A	T	G	T	T	C	A	G	T
A0101510P102	G	G	A	G	T	T	G	T	G	G	A	T	C	A	A	TC	A	T	A	G	C	A	CA		T	T	C	A	T	T	A	T	GA	T	C	G	A	T	G	G	A	T	G	T	T	C	A	G	T
A0111608P202	G	G	A		A	C	G	T	A	A	G	A	T	G	G	C	A	C	C	G	G	A	CA	C	C	T	C	A		C	A	C	G	A	C	G	A	T	G	A	A	G	A	C	C	C	A	G	G
A0121705P202	A	GA	G		T		G	CT	G	GA	A		T		GA		A	T	CA	A	G	A			T	GT	C	CA	T	TC	A	C	GA	TA	C	GA	A	C	CG		A	GT	G	TC	C	TC	A	AG
A0121707P202	A	G	A	G	T	C	G	T	A	G	A	A		G	G	T	A	T	A	A	G	C	CA		T	G	C	A	T	C	A	C	A	A	C	G	A	C	G	G		GT	G	C	T	T	T	G	T
A0131804E2	G	G	A	G	T	T	G	T	G	G	A	T	C	A	A	C	A	T	A	G	C	A	CA	CT	T	T	C	A	T	T	A	T		T	C	G	A	T	G	G		T	G	T	T	C	A	G	T
A0131804P102	G	A	G	G	T	T	C	T	A	A	G	T	C	G	A	C	G	C	C	A	C	A	A	C	T	G	T	C	T	T	A	T	G	T	T	A	A	C	G	G	A	T	A	C	T	C	A	A	T
A0131804P202	G	G	A	G	T	T	G	T			A	T		A	A	C	A	T	A	G	C	A	CA		T	T	C	A	T		A	T	G		C	G		T	G	G		T	G	T		C	A	G
A0141904P201			G	G	T	T	C	T	A	A	G	T		G	A	C		C	C		C		A	C	T	G	T	C	T	T	A	T	G		T	A	A	C	G	G	A	T		C	T		A		T
A0162202A2	G	A	G	A	A	C	C	C	G	G	G	T	C	G	G	C	A	C	C	A	C	C	A		T	GT	T	C	T		A			A	C	A	A	T	C	G		G	A			C	A	G	G
A0202702A1	G	A	G	A	A	C	C	C	G	G	G	T	C	G	G	C	A	C	C	A	C	C	A	C	TC	G	T	C	T	T	A	T		A	C	A	A	TC	C	G	G		A	C	T	C	A	G	G
A0212801C2	A	G	A	G	T	C	G	T	GA	G	A	A	T	G	A	C	G	T	C	A	C	A	A	CT	T	G	T	A	T	C	A	C		T	C	G	T	C	G	G		T	G	T	T	C	T	G	T
A0222905B2	G	A	A	G	T	C		T	A	G	A	A		G	A	T	G	T	C	A	C	A	CA	C	T	T	T	C	T	C	A	C		T	C	G			G		A	T	A	C	C	C		A
A0233004F2	G	G	A	A	T		C	C	A	A	G	A		G	A	T		T		A	C	C	CA		T	T	C	A	T	C	A	C	G	A	T	G	A	C	G	G	G		A	C	C	T	T	G	G
A0283704A2	AG	A	G	A	A	C	C	C	G	G	G	T		G	G	C	A	C			C	C	A	C		G	T		T	T	A	T			C	A		T	C	G	G	T	A	C	T	C	A	G	G
A0324303P202	A	G	A	A		C	C	T	G	A	G	A	C	G	A	C	G		C	A	G	C	A	C	T	G	T	A	T	T	A		G	T	C	A		T	G	G	A	T	G	T	T	C	T	A	T
A0324322F2	A	G	A	G	T	T	C			G	A	A		A	A	C	A	T	A	A	C		CA	C	T	T	C	A		C	A	T	G	T	C	G		C	G	A	G	G	G	T		T	A	A	G
A0354608C2	A	A	G	A	T	T	G	C	G	A	A	T	T	A	A	C	A	T	C	A	G	A	A	C	T	T	C	A	T	T	A	C		T	C	A	A	C	G	A		G	G	T	C	C	A	A	T
A0435602F2	G	G	A		T	T	C	T	G	A	A	A		A	G	C	G	C	A	A	C	C	A	C		T	C	C	T	C	A	T		T	C	A		T	G	A	A	GT	G	C	T	C	A	A	T
A0465902E2	G	G		G	T		C		G	A	A	A	TC		G	C	G	C	A		C	C	A	C		T	C	C	T	C	A	T	G	T		A			G	A	A	GT	G	C		C	A	A	T
A0546702P202	G	G	A	A	A	T	G	C	G	A	A	A	T	A	G	C	A	T	C	G	C	A	CA	CT	T	T	C	A	T	C	A	C	G	A	C	A	A	C	G	G	G	G	G	T	C	T	T	G	G
A0556803F2		G	A			C	G	C	A	A	A	T	TC	G	G	C	G		C	A	C	C	A	CT	T	T	C	C	T	T	T	C		A	T	A	A	C	G	A	A	T	A			C	T	A
A0647805P202	G	G	G	G		C	G	T	G	A	A	T		G	A	C	A	C	A	A	G	A	A	C	T	T	T	C		C		C	G	A	T	A		T	G	A		T	G	C	T	C	A	A
A0678104P11	G	G	A	G	T	T		T	G	G	A	T	C	A	A	C	A	T	A	G	C	A	CA	CT	T	T	C	A	T	T	A	T	G	T	C	G	A	T	G	G	A	T	G		T	C	A	G	T
A0688302G2	G	G	A	G	A	T	G	C	GA	A	G	T		G	G	T	A	C	C	G	C	C	CA		T	T	C	A	T	C	T	T	A	A	C	G	T	C	G	A		G	A		C	C	T	A	G
A0688304P102	A	G	A	G	T	T	G	T	G	A	G	A	C	G	A	C	A	T	C	A	C	A	CA		C	G	T	C		C	A		A	A	C	G	A	T	G	G	A	GT	G	C	T	T	A	A	G
A0688307P102		G	A	G	T		G	T	G	G	A	T	C	A	A	C	A	T	A	G	C	C	CA	CT	T	T	C	A	T	T	A	T		T	C	G	A	T	G	G	A	T	G	T	T	C	A	G	T
B0070904F2	A	A	G	G	T	T	G	T	G	A	G	T	T	G	A	C	G	T	A	A	G	A	CA	C	T	T	C	A	T	C	T	T	G	T	T	A	T	T	G	G	G	G	G	T	C	C	T	A	T
B0070904P202	A	A	G	G	T	T	G	T	G	A	G	T	T	G	A	C	G	T	A	A	G	A	CA	C	T	T	C	A	T	C	T	T	G	T	T	A		T	G	G	G	G	G	T	C	C	T	A	T
B0091303P202	A	G	A	G	T	T	G	T	G	A	G	A	C	G	A	C	A	T	C	A	C	A	CA	CT	TC	G	T	C	T	C	A	T		A	C	G		T	G	G	A	GT	G	C	T	T	A	A	G
B0091309G2	A	A	G	A	T	T	G	C	G	A		T	T	A	A	C	A	T	C			A		C	T	T			T	T	A	C	A		C	A	A	C			A	G	G	T	C	C	A	A
B0111602C2	A	A	G	A	T	T	G	C	G	A	A	T	T	A	A	C	A	T	C	A	G	A	A	C	T	T	C	A	T	T	A	C	A	T	C	A	A	C	G	A	A	G	G	T	C	C	A	A	T
B0111602P102	G	G	A	G	T	T	G	T	G	G	A	T	C	A	A	C	A	T	A	G	C	A	CA		T	T	C	A	T	T	A	T	A	T	C	G	A	T	G	G	A	T	G	T	T	C	A	G	T
B0192612C2	A	A	G	A	T	T	G	C	G	A	A	T	T	A	A	C	A	T	C	A	G	A	A	C	T	T	C	A	T	T	A	C		T	C	A	A	C	G	A	A	G	G	T	C	C	A	A	T
B0253407P102	A	G	G	A	T	T	C	C	A	A	A	T	T	G	A	C	A	T	A	A	C	A	CA		T	T	T	A	T	T	A	C	G	T	C	G		C	G	A	A	G	G	C	C	C	T	A	G
C0050605P202	G	G	G	G	A	T	G	C	G	G	A	A	C	A	G	T	A	C	C	A	C	C	A	CT	T	T	C	C	T	C	T	C		A	C	A	A	C	G	A	A		G	T	T	T	T	A	T
C0060704P102	G	G	G	G	A	T	G	C	G	G	A	A	C	A	G	T	A	C	C	A	C	C	A		T	T	C	C	T	C	T	C		A	C	A		C	G	A	A	GT	G	T	T	T	T	A	T
C0121316A2	G		A	G	T	C	G	T		A	A	T		G	A	C	G	C	C	G	C		A	C	T	G	C		T	T	T	C	G	T	C	A		C	G	A		G	G	T	C		A	G	G
C0161703G2	AG	A	G	A	T	TC	G	C	G	A	A	T		A	A		A	T		A	G	C	A	C	T	T	C	A	T	T	A	C	G	T		A	A	C	G		A	GT	G	T		C	A	A	T
c0171801p102	A	G	A	G	T	C	G	T	GA	G	A	A	T	G	A	C	G	T	C	A	C	A	A		T	G	T	A	T	C	A	TC		T	C	G	T	C	G	G	G	T	G	T	T	C	T	G	T
C0171814P202	A	G	A	G	T	T	G	T	G	A	G	A	C	A	A	C	A	C	C	A	G	C	CA	C	C	T	C	C	T	T	A	T	G	A	C	G	T	C	G	A	A	G	G	C	C	C	T	A	T
C0171815P202	A	G	A	G	T	T	G	T	G	A	G	A	C	A	A	C	A	C	C	A	G	C	CA	C	C	T	C	C		T	A	T	G	A	C	G	T	C	G	A	A	G	G	C	C	C	T	A	T
C0182007P202	G	G	A	G	T	C	G	C	G	A	A	A	T	A	A	C	A	C	C	G	G	C	A	C	T	T	T	A	T	T	A	C		T	C	G	A	C	G	A	A	T	G	T	T	C	T	G	T
C0192104P102	G	G	G		A	T	G	C	G	G	A	A	T	G	A	T	A	C	C	G	G	A	A	CT	T	T	T	C	T	C	A	T	A	A	T	G	A	C	C	G	G	T	A	C	C	C	A	A	G
C0192205G2	A	G	A	G	T	T	G	T	G	A	G	A	C	A	A	C	A	C	C	A	G	C	CA	C	C	T	C	C	T	T	A	T	G	A	C	G	T	C	G	A	A	G	G	C	C	C	T	A	T
C0192205P202	A	G	A	G	T	T	G	T	G	A	G	A	C	A	A	C	A	C	C	A	G	C	CA	C	C	T	C	C	T	T	A	T	G	A	C	G	T	C	G	A		G	G	C	C	C	T	A	T
D0020216F2	A	G	A	G	A	T	C	T	A	A	G	A	T	G	G	C	G	T	C	A	C	C	A	CT	T	G	T	A	T	C	T	C		A	C	G	A	T	G	A	A	GT	A	C	C	C	A	A	T
D0101005P202	A	G	A	G	T	C	G	C	G	A	A	A	T	A	A	C	A	T	C	G	G	C	CA	C	T	T	T	A	T	T	A	TC	A	A	C	G	T	T	G	A	A	GT	G	T	C	T	A	A	T
D0131309P102	A	G	A	G	A	T	C	T	A	G	G	A	C	G	A	T	A	C	C	A	G	A	CA			T	C		T	C	A	T		A	C	GA	A	T	G	G	G	T	A	C	T	T	T	G	T
D0171709D2	AG	G	A	G	TA		CG	CT	GA	G	A	TA	C	A		TC	A	CT	C	A	C	C	A	C	T	T	T	A	T		AT	TC		A	C	GA	T	TC	G	A	G		G	C		TC	A	G	G
D0202011C2	A	A	G		T		G	C	G	A	A	T	T	A	A	C		T	C	A	G	A	A	C	T	T	C	A	T		A	C		T	C	A		C	G	A	A	G	G	T	C	C	A	A
D0242406P201	A	G	A	G	T	C	G	T	GA	G	A	A	T	G	A	C	G	T	C	A	C	A	A		T	G	T	A		C	A	C	GA	T	C	G	T	C	G	G	G	T	G	T	T	C	T	G	T
D0252523E2	A	A	G	A	T	T	G	C	G	A	A	T	T	A	A	C	A	T	C	A	G	A	A	C	T	T	C	A	T	T	A	C	A	T	C	A	A	C	G	A	A	G	G	T	C	C	A	A	T
D0272702G2	A	G	G	G	T	T	G	T	GA		AG	TA	T	G	A	C	G	CT	C	A	G	A	CA			G	T	CA		C	A	C	G	T	C	GA	AT	T	CG	G	A	T	G	C	C	T	A	A	T
D0272702P102	A	G	G	G	T	T	G	T	GA		AG			G	A		G		C	A	G	A	CA	CT	TC	G	T	CA	T	C	A	C	G	T	C	G	A	T	CG	G	A	T	G	C	C		A	A	T
D0272705A2		G	G	G	T	C	CG	C			A	A	T	G	G	T	A	C	C	A		A		C	T	G	T	C	T	C	T	T	G	T		G		T		G		G	G	C		T		G	G
E0020203P202	G	G	A	A	T	C	G	C	A	A	A	T	T	G	A	C	A	C	C	A	G	A	CA	C	T	T	T	A	T	T	A	T	G	T	C	G	T	C	G	G	A	GT	G	C	T	C	T	G	T
E0020207F2	A	G	G	G	A	C	C	T	A	G	A	A	T	G	A	C	A	C	C	A	C	A	CA	CT	T	T	C	C	T	C	A	C		T	C	G	A	T	C	A		GT	G	C	T	T	T	A	G
E0030308E2	A	G	A	A	A	T	G	C	G	A	G	A	C	G	A	T	A	T	C	G	C	A	A		T	T	C	C	T	C	T	T		T	C	A	A	C	G	A	G	T	G	C	T	C	A	A	T
E0060808P102	G	G	G	A	T	T	G	T		G	A	T	C	G	A	C	A	C	C	A	C	A	A	CT	T	T	C	C	T	T	T	C	G		T	A		T	G	A		T	A	C	C	C	A	G	G
E0070902F2	G	G	A	A		TC	G	T	GA	G	A	A	C	G	A	C	G		A	G	C	A	CA		T	T	T	CA	T	C	A	TC	G	T	C	A	A	T	G	G		GT	A		C	C		G	T
E0081004E2	A	G	A	G	T	T	G	C	G	G	G	T	T	G	A	C	G	C	A	G	C	C	A		T	T	C	C	T	T	A	T		T	C	A	T	C	C	A	A	GT	G	C	T	C	T	A	G
E0081011P202	G	G	G	G	A	T	G	C	G	G	A	A	T	G	A	C	A	T	C	G	G	A	A		T	T	T	A		C	A	T	GA	A	C	G	A	C	G	G	G	GT	G	C	C	T	T	G	GT
E0081101P102	G	G	A	G	T	C	G	T	G	A	G	T	T	G	G	T	G	T	C	G	C	A	A	C	T	G	C	A	T		A	C	A	A	C	A	A	C	C	A	G	G	G	C		C	T	G	T
E0081103P102	G	G	G	G	T	T	C	T		G	A		TC	A	A	T	A	CT	C		C		A	C	T	T	T	C	T		A	TC			C	G	T	C	G	A				C	C	T	T	A
F0020202F2	G	G	A	G	A	T	G	C	A	A	G	T		G	G	T	A	C	C	G	C	C	CA	CT	T	T	C	A		C	T	T	GA	A	C	G		C	G	A	G	G	A	C	C	C	T	A	G
F0070901E2	G	G	A	G	T	C	G	T	A	A	A	A	T	G	A	C	G	C	C	G	G	A	CA	CT	T	T	T	A	T	T	A	T	G	A	C	A	A	C	G	A	G	T	A	C	C	C	T	A	G
F0081004E2	G	G	A	G	T	C	G	T	A	A	A	A		G	A	C	G	C	C	G	G	A	CA	CT		T	T	A	T	T	A	T	G	A	C	A	A	C	G	A	G	T	A	C		C	T	A
F0141909F2	A	A	G	A	T	T	G	C	G	A	A	T	T	A	A	C	A	T	C	A	G	A	A	C	T	T	C	A	T	T	A	C	A	T	C	A	A	C	G	A	A	G	G	T	C	C	A	A	T
F0152010D2	A	A	G	A	T		G	C	G	A	A	T	T	A	A	C	A	T	C	A	G	A	A	C	T	T	C	A	T	T	A	C	A	T	C	A	A	C	G	A	A	G	G	T	C	C	A	A	T
F0152011P202	G	G	G	A	T	T	G	T	A	G	A	T	C	G	A	C	A	C	C	A	C	A	A		T	T	C	C	T	T	T		G	A	T	A	T	T	G	A	A	T	A	C	C	C	A	G	G
F0152013C2	A	G	A		T	C	G	T	A	A	G	A			A	C	A	C	C	G	C	C	CA		T	T	C	A	T	T	T			T	C	A	A	C	G	G	A	T	G	T		C	T
F0192607P102	G	G	G	G	T	T	C	T	GA	G	A	A		A	A	T	A	T	C	A	C	A	A		T	T	T	C		C	A	TC	G	T	C	G	T	C	G	A	A	GT	A	C	C	T	T	A	G
F0202703E2	G	G	A	A	TA	T	C	T	G	A	AG	T	T		G	T	G	CT	C	A	G	A	A	CT	T	T	T	A	T	C	T	TC	G	T	T	G		TC	G	G		G	G	C	C	C	T	AG	G
F0202704E2	A	G	A	G	T	T	G	T	G	A	G	T	C	G	A	T	A	C	C	A	G	A	CA	C	T	T	T	A	T		A	C		A	C	GA	A	C		A	G	GT	G	C	T	T	T	G	T
F0202904F2	A	G	G	G	A	T	G	T	A	G	G	A		G	G	C	G	C	C	A	C	A	A	CT	T	T	C	A	T	T	A	T	G	A	C	G	T	T	G	G	G	GT	G	T	C	C	A	G	G
F0202905P202	G	G	G	G	A	T	G	C	G	G	A	A	T	G	A	C	A	T	C	G	G	A	A	T	T	T	T	A		C	A	T		A	C	G	A	C	G	G	G	GT	G	C	C	T	T	G	GT
F0202908P202	A	G	A	A	T	TC	C	T		G	A	A	T	A	GA	T	G	C	C	A	G	A	CA	C	T	GT	C		T	C	A	T		T	T	G		C	G	G		G	G	C	C	C	T	G	G
F0233203G2	G	G	A	G	A	T	G	T	GA	G	A	A		A	G	T	A	C	C		G	C	A		T		CT	C	T	TC	T	C	G		C	A	A	T	G	A	A	T		T	T	C		G
F0243305P201	G	A	A	G	T	T	G	C	A	A	A	A	C	G	G	T	A	C	A	A	G	A	CA	C	T	T	T	A	T	C	A	C		A	C	G	A	C	G	A	A	GT	G	C	C	C	T	A	T
F0304004G2	A	G	A	A		T	G	T	G	A	G	A		G	A	T	A	C	C	G	G	A	A	C	TC	G	T	A	T	C	A	C	G	A	C	G	A	C	C	G	A	GT	G		T	C	T	A	T
F0324303P202	AG	G		G	T		G	T		A	A	T	C	G		T	A	C	C	A	G	C	A	C	TC	T	T	A			A	C	GA	T	TC	G	A	T		A	A	G	AG				A	G	G
F0334404P202	A	G	G	G	T	T	CG	C	G	A	AG	TA	T	G	A	C	A	CT		G	CG	A	CA	C	T	GT	CT	C	T	C	AT	C		T	C	G		T	CG	GA	A	T	A	TC	C	T	A	AG	T
F0364704P202	A	G	G	G	T	C	G	T	GA	G	A	A	C	G	GA	T	G	T	CA	G	C	A	A	C	T	T	C	A	T	C	A	C		A	C	A	AT	C	CG	G	AG		G	C	C	T	T	A	T
F0385003G2	A	G	G	G	T	T	C	T	GA	A	A	A		A	G	C	G	T	A	A	C	A	A	C		G	T	C	T	C	T	C		T	T	A		T	G	A		GT	G		C	T	T	G	T
F0385003P102	A	G	G	G	T	T	C	T	A	A	A	A	T	A	G	C	G	T	A	A	C	A	A	CT	C	G	T	C	T	C	T	C	G	T	T	A	A	T	G	A	A	GT	G	C	C	T	T	G	T
F0405202P202	A	G	A	G	T	T	G	T	G	A	G	T	C	G	A	T	A	C	C	A	G	A	CA	C	T	T	T	A		C	A	C		A	C	A	A	C	G	A	G	GT	G	C	T	T	T	G	T
F0445603P202	G	G	A	G	T		G	CT	GA	A	G		C	G	A	T	A	T	A	G	C	A	CA		T	T		A		C	A	TC		T	C	A	T	T	CG		AG	T	A	TC	T	C	T	AG	T
F0445604P202	A	G	G	A	T	C	G	T	A	G	G	A	T	G	G	T	A	T	C	A	C	A	CA		C	T	T	A		C	A	C	A	A	C	G	A	T	G	A	A	GT	G	T	C	C	T	A	G
F0536702G2	A	G	A	A	T	TC	C	C	A	G	A	A		G		T	AG	CT	C	A	G	A	CA	CT	T	T	C			C	A	T	G	T	T	G	A	C	CG	GA	G	GT		C	C	C	T	G	G
F0577109G2	A	G	A		T	T	G			G	A	A	TC	A	A	T	A	T	C		C	C	CA	C	T	G	C	A	T		T	T	G		C			C	G	A	A	GT	G	T	T	TC	A	G
F0577109P202	A	G		G	T	T	G	T	A	G	A	A	T	A	A	T	A	T	C	G	C	C	CA		T	G	C	A	T	C	T	T	A	A	TC	G	A	C	G	A	A	GT	G	T	T	C	A	G	T
F0597413E2	G	G	A	G	T	T	C	T	A	A	G	A	T	G	A	C	A	C	A	A	G	A	A	C	C	T	C	A	T	C	A	T	A	T		G	T	T	G	A	A	G	G	C	T	C	T	A	G
F0607501E2	A	G	G	G	T	T	G	T	G	G		T	T	A	A	C	G	T	C	A	C	A	A	C	T	T	T	A	T	C	A	C	G	T	C	G	A	T	G	G	A		G	C		C	A	G	T
F0617602P202	G	G	A	G	T	T	G	T	A	G		A	T	A	A	T	G	T	C	A	C		A	C		T	T	A	T	C		C	G	T	C	G		C	C	G	A		G	C	T	T	T	G	T
F0617605P201	A	G	A	G	T	T	G	C	G	G	A	A		G	A	C	A	C	C	A	G	A	A	C	T	T	C	C	T	C	T	C	A	T	C	G	T	C	G	A	G	T	G	T	T	T	A	A	G
F0627703P202	A	G		G	A	T	G	CT	A	A	G	A	T	A	G	T	G	C	C	G	CG	CA	CA		T	T	T	CA	T	C	A		G	T	C	A	AT	T	G	A		G	G	C	T		A	AG	T
F0627709P202	G	G	G	A	A	C	G	C	G	A	A	A	C	G	G	C	A	C	C	A	C	C	A	CT		G	T	A	T	C	A		G	T	T	A	T	C	C	A	A	GT	G	C	T	T	A	A	G
F0668203F2	A	G	A	G	A	T	G	T	GA	G	G	A		G	A	C	A	C	C	A	G	A	CA		T	G	C	A	T	T	T	T		A	C	A	A	T	G	A		T	G	T	T	C	T	G	G
F0708703P202	AG	G	GA	AG	TA	C	G	T		G	A	A	T	A	G	C	A	T	CA	G		CA	CA		TC	G	T	A	T	C	A	C		T	TC	G	A		G	GA	A	T	A	C	C	TC	TA	AG	GT
F0708705F2		G	G	G		T	C	T	G	A	G	A		G	A	C	G	T	A	A	G	A	CA		T	T	C	A	T	T	A	TC	A	A	C	G	T	T	G	A	A	T	A		T	T	A	G
F0708709E2		G	G	G		C		C		A	A	A	C	G	A	T	A	C	C		G	A	A	C	T	T		A	T	C	A	TC	G	A	C	G	T	C	C	A		T	G			C		A	G
F0718901E2	G	G	A	G	T	C	G	C	G	A	A	A	T	G	A	C	G	T	C	G	G	A	CA	CT	T	T	T	A	T	C	A	T	G	A	C	A	A	C	G	G	A	G	G	C	C	T	T	A	G
F0718907P202	G	G	A	G	T	T	G	T	A	G	G	A		A	A	T	G	T	C	A	C	A	A	T	C	T	T	A		C	A	C	G	T	C	G	A	C	C	G	A	GT	G	C	T	T	T	G	T
F0729003E2	G	G	A	G	A	C	G	C	A	G	G	A	C	A	A	C	A	T	A	G	G	C	CA		T	T	T	A	T	C	A	C	A	T	C	G	A	T	C	A	A	T	G	C	T	T	T	A	T
F0759307P202	G	G	A	A	TA	T	G	T	A	A	A	A	T	AG		C	G	T	C	A	C	C	CA		C	T	T	C	T		AT	T		T		GA	A	T		A	A	G	AG	C	T	TC	A	G	T
F0779512P102	G	G	G	A	T	T	G	T	A	G		T	TC	G	A	C	A	C	C	G	C	C	CA	C	T	T	T	A	T	C	A	TC		A	C	A	T	T	C	A	G		A	T	C	C	T	A	G
F0779518P202	A	G	A	A	A	C	G	C	A	A	A	T		A	A	C	A	C		A	G	C	CA		T	T	T	C	T		A	C	G	A	C	A	A	C	C	G	A	T			T		T	G	G
F0779520P102	G	G	A	G	A	T	G	T	GA	A	A	T	T	G	A	T	G	T	A	G	C	A	CA	C	T	T	C	A		T	T	C		T	C	G	A	C	G	A	G	G	G	C	T	C	T	G	T
F0779521P201	G	G	A	G	A	T	G	T	A	A	A	T	T	G	A	T	G	T	A	G	C	A	CA	C	T	T	C	A		T	T	C	G	T	C	G	A	C	G	A	G	G	G	C	T	C	T	G	T
F0780202P202	A	G	A	G	T	T	G	T	A	A	A	T	T	G	A	C	A	C	C	G	G	A	A		C	T	T	C		T	T	TC	A	T	T	A	T	C	C	G	A	G	G	C	C	T	T	A	G
F0790102A2	G	A	G	A	A	C	C	C		G	G	T	C	G	G	C	A	C	C	A	C	C	A	C	TC	G		C	T	T		T		A	C	A		T	C	G	G	GT	A	C		C	A	G
F0790102F2	G	G		G		T	G	C	G	A	G	A	T		A		G	C	C	A	G	C	CA	C		T	T	C	T	C	A	T	G	A	C	A	A	C	G	G	A	GT	G			C	A	A
F0790102P102	G	G	G	G	A	T	G	C	G	A	G	A	T	G	A	C	G	C	C	A	G	C	CA		T	T	T	C	T	C	A	T		A	C	A	A	C	G	G	A	GT	G	C	C	C	A	A	T
F0790104P102	G	G	A	G	T	C	G	T	G	A	G	T	T	G	G	T	G	T	C	G	C	A	A	C	T	G	C	A	T		A	C		A	C	A	A	C	C	A	G	G	G	C	T	C	T	G	T
F0790107P102	A	G	A	G	A	T	G	C	G	G	A	A	T	G	A	T	G	T	C	A	G	A	A		T	T	T	A		C	A	T		T		G	T	T	G	G	G	G	G	C	C	C	A	A	G
F0790108G2	A	G	G		T	C	G	C	A	A	A	A	TC	A	G	C	A	C	C		C	A	CA	C	T	G	C	A	T	C	T	T		A	C	G		C	G	A		T	G		C	T	A	A
F0790108P202	AG	G	G	G	T	C	G	T	GA	A	G	A	C	G	GA	T	G	CT		G	C	A	CA		T	T	CT	A	T	C			A	A	C	GA	A	C	CG	G	G		G	C	C	C	A	G	T
F0790109G2	G		A	G	T	C	G		G	A	G	T	C		G		A	C	C	G		A	CA		T	G	T	C	T	C	T	T	G	A	C	A		T	G	A	G	T	G	T	C	C	A		T
F0840106P102	G	G		G	A	C	C	T	G	A	G	A	C	G	G	C	A	T	C	A	G	C	A	C		T	T	C	T	C	A	C	A	A	C	G	A	T	C	A	A	GT	G	T	T	C	T	A	G
F0970103P202	G	G	GA	G	T		G	T	G	GA	G	T	T	G	G	T	G	T	C	G	C	A	A	C	T	G	C	A				C	A	A	C	A	A	C	C	A	G	G	G	C	C	C	T	G	T
G0091402B2	A		G	A	T	T	G	C	G	A	A	T	T	A	A	C	A	T	C	A	G	A	A	C	T	T	C	A	T	T	A	C		T	C	A	A	C	G	A		G	G	T			A	A	T
G0173213B2		A	G	A	T	T	G	C	G	A	A	T	T	A	A	C	A	T	C	A	G	A	A	C	T	T	C	A	T	T	A	C	A	T	C	A	A	C	G	A	A	G	G	T	C	C	A	A	T
G0193603P102	A	G	G	G	A	C	G	C	A	A	A	T	T	G	A	T	G	T	A	G	G	C	CA	C		G	T	C		C	A	T	A	A	C	A	T	T	C	G	A	T	G	C	T	T	A	A	T
G0214016G2	A	A	G	A	T	T		C	G	A	A	T		A	A	C	A			A	G	A	A	C	T	T	C	A	T	T			G	T	C	A		C		A		G	G	T		C	A	A
G0214021P202	A	G	G	G	A	C		C	A	A	A			G	A	T	G	T			G			C	T		T	C	T	C	A	T	G	A	C	A		T	C	G		T	G	C		T	A	A
G0234402G2	A	A	G	A	T	T	C	C	G	A	A	T	T	A	A	C	A		C	A	G	A	A	C	T	T		A	T			C	G		C	A	A	C	G	A	A	G	G			C	A	A
H0040912G2	A	A	G	A	T	T	G	C	G	A	A	T	T	A	A	C	A	T	C	A	G	A	A	C	T	T	C	A	T			C	A	T	C	A	A		CG	A		G	G	T	C	C	A	AG
J0010118P102	A	G	A	G	A	T	G	T	G	G	G	A	C	G	A	C	A	T	A	A	C	C	CA	C	T	G	C	C	T	C	T	C	A	A		G	A	C	G	A	A	T	G	T	T	C	A	A	G
J0020325G2	A	G	A	A	A	C	G	T	G	A	G	T	T	G	A	C	G	T	C	A	G	C	A		T	T	C	A		C	A	C	G	T		A	A	T	G	G	A	GT	G	T	C	T	T	A	T
J0030409F2	A	G		G	T	TC	G	C	A	G	G	T	C		G		A	T	A			A		C	T	T	C	A		T	A	C	G		C		A		G	G	A	GT	AG		T	C	A	G	T
J0050611P202	G	G	A	AG	T		CG	C	G	A	G	TA	C	A	A	TC		C	A	G	C	A	CA	C	T	T	CT	CA	T	C	A	T		A	C	G	A	T	G	G	A	GT	G	C	C	C	A	AG	T
J0060703F2	A	G	A	A	T	C	G	C	G	A	G	A	T	G	A	T	G	C	C	A	G	A	CA	C	T	T	C	C	T	C	T	C		A	C	G	A	T	G	A	A	T	G	C	T	C	T	G	T
J0101104F2	G	G	A	G	A	C	G	C			G	T	T	G	A	C	A	T		A	G	A	CA	CT	T	T	T	A		C	T	T	G	T	C	A		T		A	A	T		T	T	T	A	AG	T
J0121319G2	A	G	A	G	T	T	C	T		A	G	T	T	A	G	C	A	T	A		G	A	A	C	C	T	T	A	T	C	A	T	A	A	C	G	A	C	G	A	A	T	A	C	C	C	A	A	G
J0121319P102	A	G	A	G	T	T	C	T		A	G	T		A	G	C	A	T	A		G	A	A	C		T	T	A	T	C	A	T	G	A	C	G	A	C	G	A		T	A	C	C	C	A	A
J0141512E2	G	G	A	G	A	C	G	T	G	A	A	A		G	A	T	A	C	C	G	C	A	A	C		T	T	C		T	A	T	A	A	C	G	A	C	G	A	A	T	G	C	C	T	T	A	G
J0141512P202	G	G	A	G	A	C	G	T	G	A	A	A	T	G	A	T	A	C	C	G	C	A	A	C	T	T	T	C		T	A	T	A	A	C	G	A	C	G	A	A	T	G	C	C	T	T	A	G
J0161702P202	AG	G	GA	G	TA	C	G	T	G	G		TA	TC	AG	A	TC		T			C	CA	CA	C	C	T	CT	A	T	C	T	C			C	G	A	C	G	G		GT	G	TC	C	TC		G	G
J0202103G2	G	G	G	G	A		G	T	A	G	G	A	T	G	G	C	A	C	A	G	C	A	A	CT	C	T	C	CA	T	T	T	T		T	C	G	T	T	G	G	A	GT	A	C		C	A	A	G
J0232402E2		G	A	G	T	C	CG	T	A	A	G	T	T		G	C	G	T	C	G	G	A	A	CT	T	T		A	T	C	T	C	G	A	C	G	A	C	G	A	A	GT	A	TC	T	C	T	A	T
J0242512P202	G	G		G	A	C	G	C	G	G	G	T	T	AG	GA	C	A	T	A	G	CG	A	CA	CT		T	T	CA	T		A			T	C	A	T	T	G		A	T	G	T	T	TC	A	G
J0252609P102	AG	G	G	G	T	TC	G	CT	GA		AG		TC	G	A	TC	AG	CT	C		C	A				G		CA	T	T	A			T	C	GA	A	T	G	GA	G		G		T	T		A	GT
J0252619C2	G		A	G	T	C	G	C	G	A	G	A		G	A	C	A	T	C		C	A	A	CT	T	T			T	C	T	T		T		G		T	G	A		T	G	T		C	T	A	G
J0252619P202	A	G	A	A	A	C	C	T	A	G	G	A		G	G	C	A	T	A	A	G	A	CA	C	T	T	C	A	T	T	T	C	G	A	C	G	A	C	G	G	A	GT	A	C	T	C	A	G	T
K0020202P201	A	G	A	G		T	G	C	A	A	A	T	C	AG	A	C	G	C	C	G	C	A	CA		T	G		A	T	C	T	C	G		C	A	A		CG	G	A	GT	G	C	C	T	A	A	G
K0020202P202	A	G	GA	G	A	T	G	T	G	G	A	A	T	G	A	C		C	C	G	C	C	CA		TC	T	CT	CA	T		A	T	A	A	C	GA	AT	T		G	A	GT	G	C	C	C	A	G	T
K0020204C2	A	G	A	A	A	C	G	T	A	A	G	A	T	G	A	T	G	T	C	A	C	A	CA	C	T	T	T	A	T	T	A	T		A	C	G	A	C	G	A	A	T	A	C	T	T	A	A	T
K0020206E2		G		G	T	T	G	T	A	A	A		T	A	A	C	A	T	C	A	C	C	CA	CT	T	G	T	C	T	C	T	C	G	A	T	A	A	T	G	G		G	G	T	T	T	A	G	T
K0030301C2	G	A	A	G	T	T	C	T	A	G	G	A	C	G	A	C	A	T	A	A	C	A	CA	C	T	G	T	C	T	C	A	TC		A	C	A	T	T	C	G	G	G	G	C	T	T	A	G	T
K0030301P201	G	G	A	G	T	T	G	C	G	G	G	TA	TC	G	A	C	A	T	A	GA	G	A	CA	C	TC	T	T	A	T	C	AT	TC		TA	C	A	AT	TC	G	GA	A	GT	G	T	CT	TC	A	G	GT
K0030302E2		G	A	G	T	T	G	C	G	A	A	A	T	A	A	T	G	T	A		C	A	CA	C	T	T	CT	C		C	A	C	A	A		A	A	T	G	G	G	GT	G	T	C	C	A	A
K0030302G2	G	G	A	G	T	T	G	C	G		G	T	T	G	A	C	A	T	A	G	G	A	CA		T	T	T	A	T	C	A	T	G	T	C	A	T	T	G	A	A	T	G	T	T	T	A	G	T
K0050508P202	G	G	A	G	T	T	G	C	G		G	T	T	G	A	C	A	T	A	G	G	A	CA	C	T	T	T	A	T	C	A	T	G	T	C	A		T	G	G	A	T	G	T	T	T	A	G	T
K0060606F2	G	G	A	G	T	T	G	T	A	A	A	A	C	A	G	T	G	T	A	G	C	A	CA	CT	C	G	C	A	T	C	T	T		A	C	A	T	C	G	G	A	G	A	C	T	T	T	G	G
K0060619F2	G	G	A	A	T		G	C	GA	G	G	T	T	A	A	T	A	T	A	G	C	A	CA		T	G	T	A	T	C	A	TC	G	T	T	G	T	T	G	A	A	GT	A	C	C	C	A	A	T
K0060619P202	G	G	A	G	A	C	G	T	GA	A	A	A		G	A	T	G	T	C	A	C	A	A	C	C	T	C	A		T	A	T	A	A	TC	G	T	C	G	A	A	T	G	C		C	T	A	T
K0070703P102	A	G	A	G	T	T	G	T	G	A	A	T		G	A	C	A	C	C	A	G	A	CA			G	C	A	T	T	T	T		A	C	G	AT	T	C	G	A	G	G	C	C	T	A	A	G
K0070717G2	AG	G	A	G	T	T	G	CT		A	A	T	C	G	A		G	T	C	A	G		CA	CT	TC	G	C	A	T	C		C			C	A	T	T	C	G		G	G	C	C	T	A	A	G
K0070719F2	A	G	A	G	A	C	G	C	A	G	G	A	T	G	A	T	G	C	C	G	C	A	CA		T	G	T	C	T	T	A	C		T	C	A		T	C	A	G	T	G	T	T	T	A	A
K0090906F2	A	G	A	G		T	G	T		A	A	T	T	A	A	C	G	T		A	C	A	CA		T	T	CT		T		A	C		T	T	A			G	GA	A	G	AG	T	C	T	A	A	T
K0101002F2	G	G	A	G	TA	C	G	C	G		G	T	T	G	A	C	A	T	A	G	G	A	CA	C	T	T	T	A	T	C	T	T	G	T	C	A	T	T	G	G		T	AG	T	T	T	A	AG	T
K0101002G2	A	G	A	G	T	T	G	C	G	A	A	A	C	G	A	C	G	T			C	C	CA	C	TC	G	T	A		T			GA	A	C	GA	T	C	G	A	A	T	G	C	T	T	A	A	T
K0101003P102	G	G	A	G	A	C	G	C	G	A	A	A	T	A	G	C	G		C	G	C	A		C	T			A	T	C	A	TC		T	C	G	T	T	G		G	T	A	C	T	T	T	A	T
K0101005F2	G	G	A	G	T	T	G	C	G	G	G	T	T	G	A	C	A	T	C	G	G	A	A	C	C	T	T	A	T	C	A	T		T	C	A	T	T	C	G	A	T	G	T	C	C	A	G	T
K0101005G2	G			G	T	T	G	C	G	G	G		T	G	A	C	A	T	C	G	G		A	C	C			A	T			T	G	T	C	GA	T	T	C	G	A	T	G	C		C	A	G	T
K0101005P202	G	G	A	G	A	C	G	C	G	A	A	A	T	A	G	C	G	T	C	G	C	A	CA	C	T	T	T	A	T	C	A	TC		A	C	G	T	T	G	G	G	T	A	C	T	T	T	A	T
K0101006F2	A	G	G	G	T	TC	G	T	A	A	AG	A		A	A	T		CT	C	A	C	A	CA	C	T	T	T	A	T	C	T			T	C	G	A	C	G	A		GT	AG	C	T	C	T	G	G
K0101006P202	AG	G		G	TA	TC	G	C	A			A		G	GA	C		CT	C	GA	C	A	CA			G	C	CA	T	T	A	TC	GA	T	C	GA	A	T	CG		G		G	TC	T	T	TA	A	GT
K0141401E2	AG	G	A	G	T	T		CT	G	A	A	A		A	A		AG	T	A	G	C	A	CA	C	TC	T		C	T	C			G	A	T	GA	A	T	G	G	A	GT	G	TC	C	C	A	AG	T
K0151503F2	G	G	A	G	T	T	G	C	G	G	G	T	T	G	A	C	A	T	A	G	G	A	CA	C	T	T	T	A	T	C	A	T	G	T	C	A	T	T	G	G	A	T	G	T	T	T	A	G	T
K0151503P202	G	G	A	G	T	T	G	C	G		G	T	T	G	A	C	A	T	A	G	G	A	CA	C	T	T	T	A	T	C	A	T	G	T	C	A	T	T	G	G	A	T	G	T	T	T	A	G	T
K0161610G2	G	G	A	G	T	T	C	T	GA	G	G	A	T	G	A	C	G	T	C	A	G	C	A	C	T	T	C	A		C	A	C	G	T	T	A	A	T	G	A	G	GT	G	T	T	C	A	A
K0161610P201	A	A	A	A	T	C	C	C	G	A	G	A	T	G	A	C	A	T	A	G	C	A	CA		T	G	T	C	T	T	A	T	A	A	C	G	T	C	C	G	A	GT	G	C	T	C	T	A	T
K0161615F2	G	G		A	A	T	G	T	A	A	A	A	T			C	G	T	C	A	C	C	CA	CT		G	T	A	T	TC	A	C	G	T	T	GA		T	G	A	G	GT	G	C	T	C	T	G	G
K0171704G2	A	G	A	G		C	G	C	G	A	A	A		A	A	C	A	T	C	A	C	A	A		T	T	C	C	T	C	A	C		A	C	A	A	T	G	G		T	A		C	C	T	A	G
K0171704P202	A	G	A	G	T	C	G	C	G	A	A	A	T	A	A	C	A	T	C	A	C	A	A	CT	T	T	C	C	T	C	A	C	G	A	C	A	A	T	G	G	A	GT	A	C	C	C	T	A	G
K0171705F2	A	G	G	G	T	T	G	T	A	A	A	A	C	A	A	T	A	T	C	A	C	A	CA	C	T	T	T	A	T	C	T	T	A	T	C	G	A	C	G	A	G	GT	G	C	T	C	T	G	G
K0171705P102	G	G	A	G	T	C	G	T	G	A	G	T	C	A	A	C	G	C	A	A	C	C	CA		C	T	C	A	T	C	T	C		A	C	G	A	C	G	G	G	T	G	C	T	T	A	G	T
K0171711D2	G	G	A	G	T	T	G	CT	A	G	G	A			A	C	A		C	G	C	C	CA	CT	T	T	T	C		T	A	T	G	T	C	G	A		C	G	A	T		T	T	T	T	A	T
K0171711G2	G	G	A	A	T	T	G	T		A	G	T	T		A	C	G	C	A	G	C	A	CA		T	T	T	A	T	C	T	C	G	T	C	G		C	G			G	A	C	T	C	A	G
K0171717F2	G	G	G	A	A	T	G	T	A	G	G	A	T	G	G		G	C	C	A	C	C	CA		TC	T	C	A	T	T	A	C		T	C	G	A	T	G	A	A	GT	G	C	T	C	T	G	G
K0171717G2	G	G	G	A	A	T	G	T	A	G	G	A	T	G	G	C	G	C	C	A	C	C	CA	CT	C	T	C	A	T	T	A	C		T	C	G	A	T	G	A	A		G	C	T	C	T	G	G
K0171719F2	A	G	A	G	T	C	G	C	G	A	A	A	T	A	A	C	A	T	C	A		A	A	CT	T	T	C	C		C	A	C	G	A	C	GA	A	T	G	G	A	GT	A	C	C	C		A	G
K0171726G2	G	G	A	G	TA	TC	G	C	G		G	T		G	GA	C	A	T	A	G	G	A	CA	CT	T	T	CT	A	T	C	T	T	G	T	C	A	T	T	G	A	A	T	G	T	T	T	A	G	T
K0181805F2	G	G	A	G	T	T	G	C	G	G	G	T	T	G	A	C	A	T	C	G	G	A	A	C	T	T	T	A	T	C	A	T	A	T	C	A	T	T	C	G	A	T	G		CT	C	A	AG	G
K0181812P202	A	G	G	A	T	TC	G	T	G	G	G	T		A	G	C	A	C	C			CA		C	TC	T	T		T		A	TC	GA	A	C	A		T	G			G	G	T	C	T	T	AG	G
K0202009P102	A	G	A	G	TA	TC	G	CT	GA	A	A	T	C	G	GA	C	G	C	C		CG	A	CA	C	T	G		C	T	T			G		C	A	AT	T	C	G	A	GT	G	T	T	T	A	A	G
K0202011P202	A		A	G	T	C	CG	T	A		A	A		G	G		A	CT	C	A	C	A	A	C	T	T	C	A	T		A	C	G		C	A	A	C	CG		G	G	G	C		T	T		G
K0222205F2	A	G	GA	G	T	C	G	T	G	G	G	A	T	A	G	C	A	T	C	G	C	C	A	C	T	T	T	A	T	TC	A	TC	A	T	C	A	AT	TC	G	GA		G	G	T	T	T	T	A	T
K0222205P202	A	G	GA	G	T	C	G	T	G	G	G	A	T	A	G	C	A	T	C	G	C	C	A	C	T	T	T	A		TC	A	TC		T	C	A	AT	TC	G	GA	A	G	G	T		T	T	A	T
K0242505F2		G	G	G	TA	TC	G	C	GA	A	G	T	C	G	A	TC	AG	CT	A	A		A	CA	C	T	GT	CT	C	T	C	AT	TC		TA		A	AT	C	G	G	G			TC	T	TC	A	G	T
K0242507P202	AG	G	GA	AG	TA	T	G	T	GA	GA	AG	A	T	G	GA	C	A	CT	C	GA	CG	C			T	T	T	CA	T	TC	A			A	C	GA	A	TC	G	GA	A		AG	TC	T	C	A	A	G
K0242514P202	G	G	A	AG	T	T	G	CT	GA	A	A	A	TC	AG	A	C	A	T	C	GA	CG	CA	A	T	TC	GT	T	CA	T	C	AT		A	A		GA	AT	T	G	A			G		T	T		AG	T
K0242515P201	A	G	G	G	T	T	G	T	A	A	A	T		G	A	C	G	C	C	A	G	A	CA	T		G		C	T	C	T	TC		A	C	A	T	T	G	G	A	G	A	C	C	T	T	A	G
K0252603G2	G	G	A	G	T	T	G	C	G		G	T	T	G	A	C	A	T	A	G	G	A	CA	C	T	T	T	A	T	C	A	T	G	T	C	A	T	T			A	T	G	T	T	T	A	G	T
K0252718F2	A	G	G	G	A	C	G	C		A	G	T	C	G	A	T	G	C	A	A	C	A	A	CT	T	G	C	C	T	C	T	C		A		A	A	C	G	G	G	GT	A	C	T	C	A	G	T
K0252718P201	A	G	A	G	A	C	G	C	A	A	A	T	C	G	A	C	A	C	C	G	C	A	A	T	T	G	T	C		T	A	C	G	T	C	A	A	T	C	A	G	T	G	C	T	T	A	A	G
K0252718P202	A	G	G	G	A	C	G	C	A	A	G	T	C	G	A	T	G	C	A	A	C	A	A	T	T	G	C	C	T	C	T	C	A	A	T	A	A	C	G	G	G	GT	A	C	T	C	A	G	T
K0252804p201	A	G	G	G	A	C	G	C	G	G	A	T	T	G	A		A	T	C	G	C	C	A			G	T	C		C	A	T	G	T	C	A	A	C	G	G	A		G	T		C	T	A	G
K0252804P202	G	G	A	G	T	C	C	T	A	G	G	A	T	G	A	C	AG	T	C	A	G		CA	C	T	T	C	A	T	C	A	C	G	T	T	A		T	G	A	G	G	G	C	C		A	A	T
K0262906G2	G	G	G	A	A	C	C	C	A	A	A	A	T	A	A	T	G	C	A	A	C	A	CA		T	T	T	A	T	T	A	TC	G	T		G	T	C	G	G	G	GT	G	C	C	C	A	A	G
K0262906P202	G	G	G	A	A	C	C	C		A	A	A	T	A	A	T	G	C	A	A	C	A	CA	CT	T	T	T	A		T	A		G	T		G	T	C	G	G	G	GT	G	C	C	C	A	A	G
K0262935F2	A		G	G		C		C	GA	A	G	T	C	G	A		G	C	A	A	C	A	A	C	T	G	C	C	T	C	T	C	GA	A	T	A	A		G	G		T	A	C	T	C	A	G	T
K0262936P201	AG	G	A	G	A	T	G	T	GA	GA	AG	TA	T	G		T		T	C	A	C	A	CA	C	TC	GT	CT	A	T	C		TC	A	A	TC	G	AT	TC	G	G	A	T	AG	C	CT	C	A	A
K0262937P102	G	G	A	G	T	T	G	T	GA	G	G	T	C	G	A	C	A	C	C	A	G	A	A		T	T	T	C	T	C	A	C	G	T	C	A	T	C	G	G	A	G	G	C	C	C	A	A	T
K0262939P202	A	G	A	G	T	T	G	T	A	G	G	T	C	G	A	C	A	C	C	A	G	C	CA	T	T	T	CT	CA	T	C	A	T	GA	TA	C	A	T	C	G	G	A	T	A	C	C	C	T	A	T
K0263002F2	G	G	G	A	T	C	G	T	A	A	A	T	T	G	A	C	A	T	C	G	G	A	CA	CT	C	G	T	A	T	C	A	C		A	T	G	A	T	G	A	G	G	G	C	T	T	A	A	T
K0263002P202	G	G	G	A	T	C	G	T	A	A	A	T	T	G	A	C	A	T	C	G	G	A	CA		C	G	T	A		C	A	C	A	A		G	A	T	G	A	G	G	G	C	T	T	A	A	T
K0313604F2	G	G	A	G	A	T	G	T	A	A	G	T	C	G	A	C	G	T	A	A	C	C	CA		C	T	T	C	T	T	A	C	GA	A	C	A	A	T	G	A	A	GT	G	C	C	T	T	A	G
K0313605F2	G	G	A	G	A	T	G	T	G	A	G	T	C	G	A	C	G	T	A	A	C	C	CA			T	T	C	T		A	C	G	A	C	A	A	T	G	A	A	GT	G	C	CT	T	T	A	G
K0323716P102	G	G	A	G	T	T	G	C	G		G	T	T	G	A	C	A	T	A	G	G	A	CA	C	T	T	T	A	T	C	A	T	G	T	C	A	T	T	G	G	A	T	G	T	T	T	A	G	T
K0323801E2	G	G	G	G	A	C	C	T	A	A	A	T	C	A	A	T	A	C	A	G	C		CA	C	T	T	T	A	T	C	T	T	G	A	C	A	A	C	G	G	A	T	G	C		C	A	G	T
K0344014C2	G	G	A	G	T	C	C	T		A	A	A		G	GA	T	G	C	A	A	C	A	CA	C	C	G	T	CA	T		T		G	T		G	T	C	G	A	A	T	G	C	C		T	G	G
K0344022P202	G	G	A	G	TA	TC	G	CT	GA	A	A	TA	T	G	A	T	A	T		G	CG	A	A	C		GT	C	CA	T	TC	A	C	G	A		G	A	C	G	A	AG	GT	A		T		A	A	T
K0344107P202	AG	GA	A	AG		TC	G	T	A	A	G	A	T		GA	TC	A	T	C	A	C	A	CA			T	C	A	T	C	AT	TC		A		G	T	TC	C	A	A	T	AG	C	CT	C		A	GT
K0344111F2	A	G	A		T	C	C	T	A	A	A	T		A	A	C	G	C		G	G	A	A		T	T	T	A	T	C	A	C	G	T		G				A	A	T	G	T	T	C	A	A
K0344111G2	A	G	A		T	C	C	T	A	A	A	T	C	A	A	C	G	C	C	G	G	A	A	CT	T	T	T	A	T	C	A	C		T	C	G	T	T	G	A	A	GT	G	T	T	C	A	A	T
K0344112F2	G	G	G	G	A	T	G	C	A	G	G	A	T	G	G	C	G	T	A	G	C	A	CA	C	T	G	T	C	T	T	A	C		T	C	A	A	T	C	A	G	T	G	C	T	T	T	G	T
K0344112G2	G	G	G	G	A		G	C	A	G	G	A	T	G	G	C	G	T	A	G	C	A	CA	C	T	G	T	C	T	T	A	C	A	T	C	A	A	T	C	A	G	T	G	C	T	T	T	G	T
K0364302F2	G	G	G	A	A	T	C	T	G	A		A	T		G		A	T	C	A	G	C	A	CT	T		T	C	T		T	T	G	T	T	A	A	C	C	G		T	G	C	T	C	A	A	T
K0364302P202	G	G	G	A	A	T	C	T	G	A	A	A	T	A	G	T	A	T	C	A	G	C	A	T	C	T	T	C		C	T	T	G	T		A	A	C	C	G	A	GT	G	C	T	C	A	A	T
K0364303G2	G	G	A	G	T	T	G	C	G		G	T	T	G	A	C	A	T	A	G	G	A	CA	C		T	T	A	T	C	A	T	G	T	C	A	T	T	G	G	A	T	G	T	T	T	A	G	T
K0364309F2	G	G	A	G	A	T	G	T	G	A	G	A		A	A	C	A			G	G	C	A	C	TC	T	T		T		A	T		A	C	G	T	T	G	G	A	G	G			TC	T	A
K0364309G2	G	G	G		A	T	G	T	G	G	G	A	C	A	A	C	A	CT	C		G	A	A	C	T	T	T	CA	T	T	A	T	GA	A		GA			G	A				C	C			A
K0364314G2	G	G	A	G	T	T	G	C	G		G	T	T	G	A	C	A	T	A	G	G	A	CA	CT	T	T	T	A	T	C		T	G	T	C	A	T	T		G	A	T	A	T	T	T	A	A	T
K0364327P201	A	G	A	A	A	C	G	T	A	A	G	A	T	A	A	C	G	C	C	A	G	C	A		C	T	T	A	T	T	A	C	A	A		G	A		G	G	G	GT	G	T	C	C	T	A	T
K0374403P202	G	G		G	TA		G	T	G		A	A	T	G	GA			C	C		C	CA	CA	CT	T	T	T	CA	T		A	T		TA	C	A	A		G	GA	A	GT	G			C	TA	A	GT
K0374506F2	AG	G	G	G	A		G	CT		G	A	TA	T	G	G	C	G	C	C	G	C		CA	CT		T		C	T	C	A	T	GA	A	C	GA	T	T	CG	A		T	G	C	T	C	A	AG	T
K0374506P202	G	G	A	G	T	T	G	C	G		G	T	T	G	A	C	A	T	C	G	G	A	A	C	C	T	T	A	T	C	A	T	A	T	C	A	T	T	C	G	A	T	G	T	C	C	A	G	T
K0394903p102	AG	G	A	G	T		G	C	G	G	G		T	G	A	C		T	C	GA	CG	A		C	TC	T	T	A	T	C	A	T	A	T	C			T	CG	G	A			TC	CT	C	A	AG
K0394913P202	G	G	A	A	A	T	C	T	A	G	A	A	T	G	A	C	G	T	C	G	G	A	A		T	T	C	A	T	C	T	C	G	T	C	G	A	C	G	G	A	G	A	C	C	C	T	G	G
K0394915P201	G	G	A	A	A	T	C	T	GA	G	A	A	T	G	A	C	G	T	C	G	G	A	A	CT	T	T	C	A		C	T	C		T	C	G	A	C	G	G		G	A	C	C	C	T	G	G
K0394923p201	A	G		G	T	C	G	C	A		A	T	C	G		C	G	C	C	G	C	A	CA		C	G		CA	T	T	A	T	G	T	C	GA	A	T	C	GA	G	T	G		CT	T	T	A	G
K0394925F2	G	G	A	G	A	C	G	T	A	A	A	A	T	G	A	T	G	T	C	A	C	A	A	C	C	T	C	A	T	T	A	T	A	A		G	T	C	G	A	A	T	G	C	T	C	T	A	T
K0405004P202	G	G	A	G	T	T	C	T	GA	A	G	A	C	A	A	C	A	C	C	A	G	C	CA	C	TC	T	C	A	T	T	A	T		A	C	G	T	C	G	G	A	G	G	C	C	C	T	A
K0415103P202	G	G	A	A	A	T	C	T	A	G	A	A	T	G	A	C	G	T	C	G	G	A	A		T	T	C	A		C	T	C		T	C	G	A	C	G	G	A	G	A	C	C	C	T	G	G
K0415108F2	G	G	G	G	A	T	G	C	A	G	AG	A	T	G	GA	C	G	T		G	CG	A	CA	C		G	T	C	T	T	A	C	GA	T	C	A	A	T	C	A	G	T	G	C		T	T	G
L0010101E2	A	A	G	A	T	T	G	C	G	A	A	T		A	A	C	A	T	C	A	G	A	A	C	T	T	C	A		T	A	C	A	T	C	A	A	C	G	A	A	G	G	T	C	C	A	A	T
L0010103E2	G	A		A	A	TC	G	CT	A	A	A	A	C	G	A	T	A	CT	A	A		C	A	C	T	T	CT	A		TC	AT	C	G	A		GA	A	TC	C	G	A	GT	G	TC	C	TC		A	T
L0010104E2	AG	G	G		TA	C	G		G	A	AG	A	T	G	A	C	A	CT	C	A		C	A	C		GT	CT	A	T	T		C	GA		C	G		C	G	GA	A	GT	G	C	T	TC	A	A	T
L0010104F2		A	G	AG	TA	C	G	T	A	A	A	A	C	G	GA	C	A	T	A	A	CG	C	A	CT	TC		T			T	A	TC	G	A		G	T		CG	A	A		AG	TC	C	T	A	AG	T
L0010104G2	A	G		AG	T	TC	G	T	G	A	A	TA	T	AG	GA	C	A	CT	C	A	CG		CA	CT	TC	T	T			T	A	TC	A	T	C	G	T		G	G	A	T	G	C	CT	C	A	A	T
L0010104P202	A	G		G	A	T	G		G	A	A	A	T	A	A	C	A	CT	C	G	C	A	A		T	T	C	CA	T	C	A	C	GA	A	C	G	AT		C	A			G	C	C	C	A	AG	G
L0010109D2	A	G	A	A	A	C	G	T	G	G	A	A	T	A	A	C	A	C	C	A	G	C	CA		T	T	C	C	T	C	A	TC	A	T	C	A	T	C	G	G	A	T	A	C	C	C	A	G	G
L0010109E2	A	G	A	G	A	C	G	C		A	A	A	T	G	A	T	G	C			G	A	A		T	G	T	A	T	C	A	T	G	A	C	A	A	C	G	A		T	G	C	T	C	T	G	T
L0010109G2	A	G	A	A	T	T	C	T	A	A	A	A	T	A	A	T	G	C	C	G	G	A	CA		T	T	C	C	T	T	T	T	A	A	T	G	T	T	G	A	A	G	A	C	T	C	A	A	T
L0010113E2	A	G	A	G	A	T	G	T	G	A	A	A		A	A		A	C		A	C	C		C	T	T		A	T	C	T	C	G	T	C	G		T	G	A		T		C		C	T	A
L0010115F2	A	G	A	G		T	G	C	A	A	A	T		G	A		A	C		G	G	A	A	C		T	T	A	T	C	A	C	G	T				T	G	G	A	G	G	C	T	T	A
L0010115G2	G	G	A	G	T		G	C	G	G	G	A	C	G	A	C	A	C	C	G	C	A	CA		T	G	T	A	T	C	A	T	A	A	C	G	A	T	C	A		G	G	C	T	C	A	A	G
L0010115P202	A	G	A	G	A	T	G	C	A	A	A	T	T	G	A	T	A	C	C	G	G	A	A		C	T	T	A		C	A	TC		T		A	T	T	G	G	A	GT	G	C	T	T	A	A	T
L0020205B2	G	G	G	A	A	C	G	T	G	G	A	A		A	A	C	A	C	C	A	G	C	A	C	TC	T	T	C	T	C	A	C	GA	T	C	A	A	C	G	G	A	T	A	C	C	T	A	G
L0020205F2	A	G	A	G	A	C	G	C	A	A	A	A	T	G	A	T	G	C	C		G	A	A	CT	T	G	T	A	T	C	A	T	G	A	C	A	A	C	G	A	A	T	G	C	T	C	T	G	T
L0020205G2	A	G	A	G	A	C	G	C	A	A	A	A	T	G	A	T	G	C	C	G	G	A	A	CT	T	G	T	A	T	C	A	T	G	A	C	A	A	C	G	A	A	T	G	C	T	C	T	G	T
L0020207F2	G		G	A	T		C	T	GA	G	A	A	C	A	A	C		T	C	A	G		A	C	T	T	T		T	T	A	C	A		C	G	T		G	A			A	C		C	A	G	T
L0020208F2	G	G		G		T	CG	CT	A	A	AG		T	A	A	C	AG		A	A	G	A		C	T	G	CT	A	T	C	A	TC		TA		A		C	CG	G		GT	G	TC	CT	C	A	G	T
L0020208G2	A	G	A	G	T	T	G	T		A	A	TA	T	G	GA	C	G	C	C	A	G	A	A	CT	T	T	T	C	T	C	A	C		T		A	A	C	G	A		G	A	T	T		A	AG	T
L0040411F2	G	G	A	A	T	C	C	T	G	A	A	A	C	G	A	C	G	T	C	A	G	A	A	C	C	T	T	A	T	T	A	T	G	A	T	G	A	T	G	G	A	GT	G	C	T	C	T	A	G
L0040411P202	AG	G	A	AG	TA	C	CG	CT	GA	A	A	A	TC	G	A	T	G	CT	C	A	G	A	A	C		GT	T	A	T	C	A	T		A	C	GA	A	TC	G	A	A	T	G	C	T	C	T	G	GT
L0040413E2	A	G	A	A	A	T	G	C	G	G	A	T	C	G	A	C	G	T	C		C	A	A	C		T	T	C	T	C	T	C	G	T	C	G	A	T	G	A	A	GT	G	C	T	T	A	A	T
L0040413P202	A	G	A	A	T	T	C	T	A	A	A	A	T	A	A	T	G	C	C	G	G	A	CA	T	T	T	C	C	T	T	T	T	A	A	T	G	T	T	G	A	A	G	A	C	T	C	A	A	T
L0040415F2	A	G	A	G	T	C	G	T	A	A	A	A	T	G	A	T	G	T	A	A	C	C	A		T	G	T	A	T	C	A	C	G	A	C	A	A	C	G	A	A	T	G	C	T	C	A	A	T
L0040418F2	A	G	GA	G			C	C	G	GA	G	T	C	AG	A	C		T		GA	CG	A	A	C	TC	GT	C	A	T	C	T	C	G	T				C	G	A	G	T	AG	C	T	C	A	AG
L0040420F2	A		GA	G	T	C	G	C	G	G	G	T		A	A		A	C	C	A	G	A		C		G	C	A	T	C	T	C	G	A	C	A	T	C	G	G		T	A	C	T	C	A	AG	T
L0040420G2	A	G	A	G	T	C	G	C	G	G	G	T	C	A	A	C	A	C	C	A	G		A	C		G	C	A	T	C	T	TC		A	C	A	T	C	G	G	G	T	A		T	C	A	A	T
L0050507P201	G	G	A	G	T	T	G	C	GA	A	A	A	T	G	G		A	T	C	G	C	C	CA	C	T	G	T	C	T	T	A	C	G	A	C	G	A	T	G	A	A	GT	G	T		C	A	A	T
L0050507P202	A	G	A	A	A	T	G	C	G	G	A	T		G	A	C		T	C		C	A		C		T	T	CA	T		T	C	G		C	G	A	T	G		A	GT	G	C		T	A	A
L0060603F2		G	G	A	TA	T	G	T	G	A		T	T	G	A	C	A	CT	C	A	C	C	CA	CT	C	T		A	T	T	T			T		G	T	T	G	G		GT	G	C	T	T	T	G	G
L0060612F2	G		A	G	A	T	C	C	A	GA		A		A	A		A	T		A	G	C	CA	C	T	T	T	A	T	C	T	T	G		C	G	A	T	CG	G		GT	G	C	T	T	T	G	G
L0070702G2	AG	G	A	G	T		G	T	G	A	G	A	C	G	A	C	A	C	C	G	C	A	A	CT	T	T	T	A	T	C	A	T		A	C	G	T	T	C	G	A	GT	G	C		T	T	A	G
L0070703D2	G	G	A	A	A	C	C	T	G	G	A	A	T	A	A	T	A	T	C	A	G	A	CA	C	T	T	T	C	T	T	A	C		T	C	G	A	T	C	A	A	GT	G	C	C	T	T	A	T
L0070705F2	A	G	A	A	T	T	G	T		G	A	A	TC	A	A	C	A	C	C	A	G	C	A		T	T	C	C	T	C	A	C	A	A	C	A	A	C	G	G	A	GT	A	C	C	T	A	G	G
L0070710G2	AG	G	G	G	T	C	CG	T	G	G	A	T		G	A			T	C	A		C	A	C	T	T	CT	CA		C	T	T	G		C	A	A	TC	G	G		T	G	T		C	A	G
L0080804B2	G	G		A	A	C	CG	T	GA	G	A			A	A		A	T	C	G	CG	C	A		T		CT	C	T	C	A		G		C	A	A	T	G	G		GT	AG			T	A	G	G
L0080804F2	A	G	A	A	A	T	G	C	G	G	A	T	C	G	A	C	G	T	C	G	C	A	A	C		T	T	C	T	C	T	C		T	C	G	A	T	G	A	A	GT	G	C	T	T	A	A	T
L0080815B2	A	G	A	A	A	C	G	T	G	G	A	A	T	A	A	T	A	T	C	A	G	C	A	C	T	T	T	C	T	T	A	C		T	C	A		T	C	A		GT	A	C	C	T	T	A	T
L0080816P202	A	G	A	A	A	T	G	C	G	G	A	T	C	G	A	C	G	T	C		C	A	A	C	TC	T	T	C	T	C	T	C	G	T	C	G	A	T	G	A		GT	G	C	T	T	A	A	T
L0080820P201	G	G	A	A		C	C	T	G	A	A	A	C		A	C	G	T	C	A	G	A	A	C		T	T	A	T	T	A	T	G	A	T	G	A	T	G	G	A	GT	G		T	C	T	A	G
L0080824P202	G	G	A	A	T		CG	CT	G	G	A	T	C	G	A	C	A	C	A	A	G	C	CA			T		A		T	T	C	G	A	C	GA		T		A	G	GT		C	C	C	TA	G	G
L0090908E2	G	G	G	A	T	T	C	T	G	A	A	T	T	G	A	C	A	C	C	G	G	A	A	C		G	C	A	T	C	A	C	A	A	C	G	A	C	G	A	G	GT	G	C	T	T	T	A	T
L0090913G2	G	G	A	G	A	T	G	C	A	A	G	A	T	A	A	C	A	C	A	A	G	A	CA		T	G	T	A	T	C	A	T	G	A	T	A	T	C	C	G	A	GT	G	C	C	C	A	G	T
L0101009F2	G	G	A	G	A	T	G	T	G	A				G	A	C	A	C		A	C	A	CA	C		T	C	A	T		T	T	G	A	C	A		C	G	G		GT	A	C	C	T	T		T
L0101009P202	G	G	A	G		C	G	C	G	A	G	A		G	A	C	G	C	A	A	C	A	CA			T	T	C	T	T	A	C	GA	T	T	G	A	C	G	A	G	T	A	C	C	T	A	G
L0101011P201	G	G	A	G	A	C	G	C	A	A	A	A	T	G	A	T	A	C	C	A	G	A	A	C	C	G	T	C	T	T	A		A	T	C	G	AT	C	G	A	A	T	G	C	C	C	T	G	T
L0101015P202	A	G	A	A	A	T	G	C	G	G	A	T	C	G	A	C	G	T	C	G	C	A	A	C		T	T	C	T	C	T	C	G	T	C	G	A	T	G	A	A	GT	G	C	T	T	A	A	T
L0121204G2	AG	G	A	G	T	T	G	T	G	G	A	A	T		A	T	AG	C	C	G	G	CA	CA	C		T	T	C	T	T	A	C	G	T	C	G	A	T		A	A		G	C	T	TC	A	A	GT
L0121205E2	G	G	A	G	T	T	G	C	G	G	G	A			A	T	A	C	C	A	C	A	A	C	T	T	C	A		T	A	C	G		C	G	A	C	G	G		G	A	C	C	C	T	G	G
L0121207F2	G		A	G	T	T	G	T	G	A	G	A	C	G		T	G	T		A	C	A	CA	C	TC		T	A	T	C	A	C	G	T	T	G	A	C	G	A		G	G	T		T	A	A
L0121215D2	AG	G	G	G	T	T	G	T	G	G	G	TA		G	GA	C	A	T	C	A	C	A	A		T	T		A	T	T	T	C		A	T	G		T	G	G		GT	G	C		TC	T	G	G
L0121215E2	A	G	G	G	T	T	G	C		G	AG		C		GA		A	T	A	G	C	A	A	C	T	T	T	A	T	C		C	GA	A	C	G	AT	C	G	G	G		G	T	T	T	A	A	G
L0121216F2		G			T	T	G	T		G		A	T			C	A	T		A	G	A	A	C	T	T	C	A	T	C	T	T	G	T	C	G		C	G	A	A	GT	G	T	T	T	A	A
L0121216P202	A	G	G	A	T	T	G	C	G	A	A	T	C	AG	G	C	G	T	A		C	CA	A	C	T	T	T	C	T	C	T	C	GA	A		A	A	C	G		AG	GT	G	T	T	T	A	A	G
L0121218F2	G	G	G	A	A	C	G	T		G	A	A	T	A	A	C	A	T	C		G	C	CA	C	T	T	C	C	T	C		C	G	T	C	A	A	C	G	G		T	A	C	C	T	A	G	G
M0020206F2	G	G	A	AG	TA	TC	G	C	GA	A	G	T		A	A	C	A	T		A	C	A	CA	C	T	T	C	A	T	T	A	T	G	T	C	A	A	C	G	A		GT	G	TC	T	C	A	G	T
M0020207F2	G	G		G	A	C	G	T	G	A		A		G		C	G	C	C	A	G	A	CA	CT		T	T	A	T	T	A	C				A	A		G	A		T		C	T	C	A		G
M0030302E2	A	G	G	G	A	T	G	C	GA	A	G	T	C	G	A	C	G	T	A	A	C	C	CA	C	T	T	T	A	T	C	A	C	G			G	A	T	G	A	A	GT	G	C	T	C	T	G
M0030303G2	A	G	A	G	A	C	G		G	G	A	A		G	GA	C	A	T	A	A	CG	C	CA		T	T	C	A	T	T	T	T			C	A	T	C	G	G	A	T	A	C	C	TC		G	T
M0030303P202	A	G	A	A	T	C	G	T	G	G	A	A			G	C	A	T	C		G	C	CA	C	T	T	T	C	T	T	A			A	C	GA		C	G		A	GT		C		C	A	A	T
M0030308P202	G	G	A	G	A	C	G	C	A	G	G	T	T	A	A	T	G	C	C	A	G	C	CA	C	T	G	C	A		C	T	T	G	T	T	G	T	C	G	A	G	GT	G	C	T	C	T	G	G
M0040506G2	G	G		G	A	T	G	T		G	A	A	T	G	G		A	C	A	G	C	A	A	C	T	G	T	A		C	A	C	G	T	C	A	T	C	G	G		GT	A	C	T	T	A	A	G
M0040604F2	G	G	A	G	T	T	G	T	A	G	G	A	C	A	G	C	G	C	C	A	C	A	CA	C	C	G	T	A	T	C	A	T	A	A	T	A	A	T	C	A	A	GT	G	C	C	T	T	A	T
M0040604P102	G	G	A	A	A	T	G	C	G	A	A			G	GA	T	G	C		G	C	C	CA	C	TC	G	C	A		T	A		A	A	C	A	T	T	G	G	A	G	G	C		C	T
M0040607E2	G	G	A	A	T	C	C	T	G	A	A		C		A		G	T	C	A	G		A	C	T	T	T	A	T		A	T	G	A		G	A	T		G			G	C	T	C	T	A
M0050702G2	G	G	A	G	A	T	G	T	A	G	A	T	C	A	A	T	G	C	A	A	C	A	A	C	TC	T	T	A	T	C	T	T		T	C	G	A	C	C	G	A	T	G	C		C	A	G	G
M0060805F2	AG	G	A	G	T	T	C	T		A	A	A			GA	C	G	CT	C	A		A	A		T	T	CT	C	T	C	AT	T	G	T	C	A	A	C	G			G	AG	TC	T	TC	A	A
M0091104E2	G	G	A	A	T	C		T		A	A	A		G	A	C	G	T	C		G	A	A	C		T	T	A	T		A	T		A		G	A	T	G	G	A	GT	G	C		C	T	A
M0091104F2	G	G	G	G	A	T	C	T	GA	A	G	A	T	A	GA	C	A	T	C	A	G	C	A		C	T	C	A	T	T	A		A	T	C	G	T	C	G	A	A	T	G	C	C	C	T	A	G
M0091104G2	G	GA	GA	G	TA	T	C	T	G	A	G	A	TC	AG	GA	C	A	CT	C	A	G	C	A	CT	C	GT	CT	A	T	TC	A	C		TA	C	GA	A		G	A	A	GT	G	C	C	TC	T	A	G
M0101201F2	G	G	A	A	T	TC	C	T		G		A	T	AG	A	C	A	C	C	A	G	A	A	C	T	T	T	C	T	C	A	C		A	C	A	A	T	G	G	A	GT	G	C	C	T	T	A	G
M0101204G2	AG	G	G	G	TA	TC	G	CT	G	G	G	T		G	A	C	AG	CT	A	G	C	A	CA	C	T	GT	CT	A	T	TC		TC		TA	C	G	T	C	CG	A		GT	G			TC	T	AG	T
M0111308P102	A	G		G	TA	TC	CG	CT	GA	A	AG	T	T	AG	A	C	AG	T	A	G	CG		CA	CT	T	GT	CT			TC	AT	T		T	C	G	T	C	CG	G		GT	G	TC	CT	TC	A	AG
M0111312F2	G	G	A	G	A	C	G	C	A	A	G		T	A	A	C	A	T	C	A	C	A	CA	C	T	T	C	A	T	T	A	T	G	T	C	A	A	C	G	A			G	C	T	C	A	G
M0111312G2	A	G	G	G	T	T	C	C	A	G	A	T	C	G	G	C	A	T	A	A	C	C	CA	C	T	T	C	A	T	C	A	T	G	T	T	G	T	C	C	G	A	GT	G	C	T	T	T	A	T
M0121403F2	A	G	G	A	T	C	G	C	G	A	A	T	T	G	A	T	A	C	C	G	C	A	A	C	C	T	T	A	T	C	T	C	GA	A	T	A	T	C	G	A	A	GT	A	C	T	C	T	A	G
M0121403P202	A	G	A	G	A	T	G	T	G	A	A	T		A	A	C	A	C	A	A	C	C	CA	C	T	T	T	A		C	T	C		T	C	G		T	G	A	A	T	G	C		C	T	A
M0121407P102	A	G		G	T	T	C	C	G	G	A	T	T	G	G	C	A	T	A	A	C	C	CA	C	T	T	C	A	T	C	A		A	T	T	G	T	C	G	A	A	GT	G	C	T	T	T	A	G
M0121408F2		G	A	A	T	C	G	C	G	G	A	T	C	G		C	A	C	A	A	G	C	CA		C	T	CT	A	T	T	T	C	GA	A	C	G	A	T	C	G	G	GT	G	C	C	C		G	G
M0141607F2	A	G	G	G	A	T	G	C	A	A	G	T	C	G	A	C	G	T	A	G	C	A	CA	C	T	T	T	A	T	C	A	T	G	T		G	A	T	C	G	A	GT	G	C	T	C	T	G	T
M0141608D2	G	G	A	G	T	C	C	T	A	G	G	T		A	A	C	A	T	C	G	C	A	A	C	T	T	T	A	T	C	A	C	G	T	C	A	A	C	C	A		G	A	C	T	T	A	A	T
M0141611F2	G	G	A	G	A	T	G	C	A	A	G	A	T	A	A	C	A	C	A	A	G	A	CA	T	T	G	T	A		C	A	T	G	A	T	A	T	C	C	G	A	GT	G	C	C	C	A	G	T
M0141611G2	G	G	A	G	A	T	G	C	A	A	G	A	T	A	A	C	A	C	A	A	G	A	CA	CT	T	G	T	A	T	C	A	T		A		A	T	C	C	G	A		G	C	C	C	A	G	T
M0141616E2	G	G	A	G	T	T	G	T		GA	AG	A	T		A	C	AG	C	C	G	G	C	CA	C	T	T	CT	A	T	C	AT	C	GA	TA	C	G		TC	G	A	G	G	G		T		A	A	T
M0151702F2	G	G	G	G	A	T	G	C	A	G	G	T	C	G	A	C	A	C	C	A	C	A	A	CT	C	T	C	C	T	C	A	T	G	A	T	G	A	T	C	A	A	G	A	T	C	C	T	G
M0151702G2	G	G	G	G	A	T	G	C	A	G	G	T	C	G	A	C	A	C	C	A	C	A	A		C	T	C	C	T	C	A	T	G	A		G	A	T	C	A	A	G	A	T	C	C	T	G
M0151704F2	AG	GA	G	AG	T	T	G	C	G	A	AG	TA	C	AG	A	T	AG	CT		G	C	A	CA	C	T	T	T	A	T	C	A	TC		T	T	GA	T	TC	CG	GA	A	GT	G	TC	T	TC	A	G	T
M0151704P202	AG	GA	G		TA	T	G	C	GA	A	AG	A	C	AG	A	TC	AG	CT	C	G	C	A			T	T	T	A	T	C	A	TC	G	A	T	GA		TC	CG	G	A		G		T	TC		G	T
M0151705F2	G	G	G	A	A	C	G	T	G	G	A	A	T	A	A	C	A	C	C	A	G	C	A	CT	C	T	T	C	T	C	A	C	A	T	C	A	A	C	G	G	A	T	A	C	C	T	A	G	G
M0151705P202	G	A	G	A	T	T	G	C	G	A	A	A		A	A	T		C	C	G	C	A	A		T	T	T	A	T	C	A	C	A	A	T	GA	T	C	G	A		G	G		T	T	A	G	T
M0151708C2	G	G	A	G	T	C	C	T	A	G	G	T	C	A	A	C	A	T	C	G	C	A	A	C	T	T	T	A	T	C	A	C	G	T	C	A	A	C	C	A	A	G	A	C	T	T	A	A	T
M0151708F2	G	G	A	G	A	T	G	T	G	G	A	A	T	G	G	T	A	C	A	G	C	A	A	C	T	G	T	A	T	C	A		GA	T	C	A	T	C	G	G	A	GT	A	C	T	T	A	A	G
M0151710G2	G	G	GA	A	T	C	G	CT	G	G	A	A	TC		A	C	A	C	C	A	G	A	A	C	T	T	T	C	T	C	A	C	GA		C	A	A	T		G	A	GT	G	C	C			AG	G
M0161806P102	G	G	A	G	TA	TC		C	A	G		A	T	A	A	T	G	C	C		CG	A	A	C	TC	T	CT	CA	T	C	AT	C		TA	C	GA		T	G		A	GT	G	T	T	C	T	A	G
M0161815F2	G	G	A	G	A	C	G	T	A	G	G	A	T	G	G	C	A	T	A	A	C	C	CA	CT	T	T	C	C		C	A	C	A	A	C	A	A	C	G	A	A	T	G	T	T	T	T	G	T
M0161818P201	G	G	GA	A	T	C	C			G		T	T		G	C	A	C		A	G	A	A		TC	GT	T	C	T	C	A	C			C	A	A	T	C	A		GT	G	C	C		T	A	G
M0161818P202	G	G	A	G	T	T	G	T	G	A	G	A	T	G	G	C	A	T	C	A	G	A	CA	C	T	T	T	A	T	T	A	T		A	C	A	T	C	G	G	A	GT	A	C	T	C	T	G	G
M0161819F2	A	G	A	AG	T		G	CT	GA	GA	A	A		G	GA	C	A	C	C	G	G	A	CA		T	T	CT	C	T	TC		T	GA	TA		G		T	G		A		A	C	C		A	G	G
M0161826C2	G	G	A	A	T	T	C	T	G	G	A	A	T	A	A	C	A	T	C	A	G	C	CA	CT	T	T	C	C	T	T	A	C		A	C	A	T	C	G	A	A	T	A	C	C	C	A	G	T
M0161826P102	G	G	A	G	T	T	G	T	A	A	G	A	C	G	A	T	A	T	A	A	C	C	CA	C	T	G	C	C		T	T		G	T	C	A		C	G	A	A	T	G	C	C	C	A	A	T
M0182007G2	G	A	A	G	A	T	G	C	GA	A	A	T	T	G	A	TC	A	C	C	G	C	C	A	C	T	G	C	A	T	C	A	C		T	T	A		T	G	G	A	GT	G	C	C	T	A	A	T
M0182009G2	G	A	A	G	T	C	G	T	A	A	G	A	T	A	A	C	G	T	C	G	C	C	CA	CT		GT	C	A	T	C	T	C		A	C	G	A	T	G	A	G	GT	G	T	CT	T	T	A	T
M0182012E2	G	A	A		T	C	C	T	A	A	G	A	T	G	A	C	A	C	C	A	G	C	A	C	C	G	T	A		C	A	C	A	A	C	A	A	T	G	A	A	GT	G	C	C	T	T	A	G
M0192102F2	A		A	G	T	T	C	T	G	G	A	A	T		G		G	C		A	G	A	CA	C	T	T	C	A	T	C	A			A		G		T	G	G	A	T	G	C	C	T	T	G	T
M0192102E1	A		A	G	A	C	G	T		G	A	A	C	G	A	T	A	T		A	C	C	A	C	T	T	C	A	T	C		T	A	T	T	G		T	C	A	G	T	G			T	T	G	T
M0192102P202	G	G	G	A	TA	T	G	CT	G	A	G	A		G	G	C	G	T	C	A	G	A	CA	C	T	GT	T	CA	T		A	T	G	TA	C	A	T	C	G	A		GT	A	C	CT	C	T	AG	G
M0202203G2	G	G	A		A	T	C	T	A	A	G	A	C	G	A	C	A	C	C	A	C	C	CA	C		G	T	A	T	C	A	TC	GA		C	A	T	T	G		A	T	G	C	C	T	T	A	G
[truncated: 5 more columns]
